# Supplementary material for: The predominant PAR4 variant in individuals of African ancestry worsens murine and human stroke outcomes
Source: J Clin Invest. 2023 Sep 15;133(18):e169608. doi: 10.1172/JCI169608 (PMC10503801; doi:10.1172/JCI169608)
Supplement: Supporting data values [file jci-133-169608-s186.xlsx]

## Sheet: Figure 1D
hPAR4Ala/Ala	hPAR4Thr/Thr
11.8323	11.6067
12.0426	11.2874
11.8927	10.934
12.4921	11.8859
10.9542	11.4054
11.3368	9.82256

## Sheet: Figure 1F
hPAR4Ala/Ala	hPAR4Thr/Thr
0.944029	0.775309
0.8256	1.07557
0.949473	0.446462
1.62703	0.443389
1.0365	1.27677
0.75944	0.485066
0.901256	1.06062
0.418733	0.601346
0.906334	1.0702
0.764143	1.02091
0.632128	1.36347
0.815381	1.52364
0.892635	1.54938

## Sheet: Figure 1K
	Ala												Thr
	Ala-1 11-12	Ala-2 11-12	Ala-3 11-12	ala-1 3-14	ala-2 3-14	ala-3 3--14	ala 1 3-17	ala3 3-17	ala1 3-21	ala2 3-21	ala3 3-21		Thr-1 11-12	Thr-2 11-12	Thr-3 11-12	thr-1 3-14	thr-1 3-17	thr-2 3-17	thr-3 3-17	thr1 3-21	thr2 3-21	thr3 3-21
250μM	48	25	0	62	32	53	66	69	0	0	0		79	74	71	71	67	67	74	70	72	73
500μM	79	69	79	74	70	72	74	65	77	76	73		80	74	71	74	73	79	82	72	76	81

## Sheet: Figure 1L
	Ala												Thr
	ala-1 3-14	ala-2 3-14	ala-3 3--14	ala 1 3-17	ala2 3-17	ala3 3-17	ala1 3-21	ala1 3-28	ala2 3-28				thr-1 3-14	thr-1 3-17	thr-2 3-17	thr-3 3-17	thr3 3-10	thr2 3-21	thr1 3-28
.25U/mL	11	26	11	60	72	72		27	36				67	79	77	80
.5U/mL	76	70	74	75			63	76	76				77	78			81	66	77

## Sheet: Figure 2B
hPAR4Ala/Ala	hPAR4Thr/Thr
20.84	61.27
41.93	53.91
15.83	35.75
39.03	39.26
16.81	26.11
26.14	59.59
16.65	47.58
24.29	33.94
19.04	30.2
33.13	38.1
32.9	43.8
20.7	16.7
24.7
13.1
25.8

## Sheet: Figure 2C
hPAR4Ala/Ala	hPAR4Thr/Thr
2	2
2	2
1	2
2	3
2	2
3	3
2	2
2	3
2	2
1	3
1	3
2	1
1
2
1

## Sheet: Figure 2D
hPAR4Ala/Ala	hPAR4Thr/Thr
4	4
3	3
4	4
3	4
4	3
3	3
4	3
4	2
4	3
4	3
3	2
4	3
4
4
4

## Sheet: Figrure 2E
hPAR4Ala/Ala	hPAR4Thr/Thr
21.96	27.73
25.73	30.3
24.18	31.51
20.45	26.32
26.4	39.03
30.4	40
24.46	30.62
31.2	32
34.44	41.43

## Sheet: Figure 2G
hPAR4Ala/Ala	hPAR4Thr/Thr
23	57
31	54
46	46
33	35
15	74

## Sheet: Figure 2I
hPAR4Ala/Ala	hPAR4Thr/Thr
3	5
4	10
2	12
5	6
1	7

[truncated: 100 more sheets: Figure 2J, Figure 2K, Figure 3A, Figure 3B, Figure 4B, Figure 4C, Figure 4D, Figure 4F, Figure 4G, Figure 4H, Figure 4K, Figure 5B, Figure 5C, Figure 5D, Figure 5F, Figure 5G, Figure 5H, Figure 5K, Figure 6A, Figure 6B …]
